# Supplementary material for: A consensus linkage map of the grass carp (Ctenopharyngodon idella) based on microsatellites and SNPs
Source: BMC Genomics. 2010 Feb 24;11:135. doi: 10.1186/1471-2164-11-135 (PMC2838847; doi:10.1186/1471-2164-11-135)
Supplement: Additional file 1 — Table S1. Primer sequences of markers used in the construction of a linkage map of grass carp. [file 1471-2164-11-135-S1.XLS]

## Sheet: Sheet1
Table S1 Primer sequences of markers used in map construction of grass carp
Marker name	Genbank accession No.	Linkage group	Distance (cM)	Primer sequence (forward)	Primer sequence (reverse)	PCR product length (bp)	Motif	Annealing temperature for PCR (oC)	Ref.
Ci08	EF408899	7	22.9	CCCTTAAGTGTCCAAATACGTTCT	ACTAACCCTGCCCCTAAACCTAC	218	GT11	50	Li JL, et al. 2007
Ci13	EF408904	17	20.6	AGCCTGACATCAGCTGTTGTAG	ACAGAGACTGGTTGTGTTGGTATT	111	AC7	50	Li JL, et al. 2007
Ci15	EF408906	15	24.5	GTACGTGCCAGCCATTCAGAGAT	GTCACTAGGCATGTGGTTTGTCTT	236	GA15	50	Li JL, et al. 2007
CID0025	FJ883178	16	6.2	ACAAAACCAGTTAAGAACCACAGG	TGAAAGGAGCCGAGAGTTGAA	132	TG14	50	This study
CID0028	FJ883179	1	44.2	CTGCGCCTGCGTCAGATTCT	TAAAGGCCATTGTTCCATTGAGC	236	AC7	50	This study
CID0029	FJ883180	1	25.8	TTGCGTCTCAAGCAGAAATGACT	GAGAGTGCAGCGGCTCAGG	113	AC12	50	This study
CID0037	FJ883182	17	16.3	CCCTTAACCCTAATCCTACCC	AGCATGCGCAAACATTGA	262	AC13	50	This study
CID0042	FJ883183	18	32.8	CACGGATAAATCCAGATACACTCA	GTCCGGCGACCAGACTCAC	106	GT8	50	This study
CID0044	FJ883184	9	0	GACGCCGGTGAGGGTCATT	GGGGGAAAAGTCCATCCAAAAT	244	AC8	50	This study
CID0047	FJ883185	5	57	GTCCAGCACGGCCTTCTTCA	GCATGTGTTCACTGCAGTTGTGTT	136	AC8	50	This study
CID0050	FJ883186	3	28	CAGCCGAGGGCAAACTGACCT	CCTCTTCTCCGCGTAGGCTGAT	265	GT10	50	This study
CID0051	FJ883187	13	28	AAGCCCCACTTTCATATCCATTGG	GAGCCCAGAGCACAGACGCTAAA	89	AC13	50	This study
CID0055	FJ883188	18	23.1	AGGACAGCCGATCACAACCATC	GTGAGGCTGGCGATCTGAATCTC	104	CA17	50	This study
CID0058	FJ883189	7	51.9	CACTTCCCGCTCAGACAGATG	TCAGAGTGGCATGGTATACTGATA	155	CA15-CTA8	50	This study
CID0059	FJ883190	11	25.7	GGTCGGGTCAGGCTCACA	CACGATTTAGGGCAAACTATCAA	285	TG14	50	This study
CID0060	FJ883191	22	0	CAGTATGCAGTGTGTGTGTGTGA	GTTTGTTCTGTGGAGTCTGAGC	110	tg12	50	This study
CID0066	FJ883192	17	28	CCGGTGCAGTATAAATATGAAGAA	ACTCCTGGGGAATTATCTCACAC	242	Gt13	50	This study
CID0073	FJ883193	1	20	CCATTCTTGAGCGTCCACAC	CCTGCCAAAGTCCACAAACA	131	AC12	50	This study
CID0075	FJ883194	15	29.9	CGCCGCATGACATAATTGAATGT	GTGCGCGTGTGCTCTTTAAGCT	201	AC7	50	This study
CID0102	FJ883204	10	33.1	TCGTGGCATAAATTCAAAAA	TTGGGGAAAGTTGTGGACT	141	AC7	50	This study
CID0103	FJ883206	11	23.7	CGCGCCTTAAGCAGAAGC	CTGTTCAAGGCCGCTGGTA	208	AC14	50	This study
CID0104	FJ883207	1	54.7	ACTTTCCGTACGAGCCTGTGGACA	CACGGGTCAGGGATGATGATGAAC	156	ca6	50	This study
CID0109	FJ883217	8	26.9	CTGGAGCCCTTGTATTTATGTT	GATTTTTCAACCCCCTTTTTA	109	GT12	50	This study
CID0114	FJ883222	2	15.3	GCTGGGCAATGATCACTACTT	CGTCAGCGGCTTTACAGAC	203	CA16	50	This study
CID0119	FJ883223	5	17.4	ACCTGCAGCGTTCAAATG	CTACTGTAAGATGTGGGTGTTGTT	184	TG10	50	This study
CID0121	FJ883224	12	20.6	CACAGCAGTAAAGGGGTGACA	TGTGCGTGAGAATAGGTGTTTAT	260	CA9	50	This study
CID0123	FJ883225	16	0	ACCTGGCAATGTGTCTCTTTC	TCAGCCGTATTGTAGTATGTCTGT	253	TG19	50	This study
CID0126	FJ883226	15	37	ATGGAGGAAAGGCAGATAAGTAGGT	AAAGCATTTTCAGCCTGTGGT	238	CT17CA9	50	This study
CID0132	FJ883232	5	19.5	GAGAGTCCCCGTAAACCATA	AAGCACACTTACGTTAAACATTT	135	TG13	50	This study
CID0139	FJ883239	12	17.4	CCCCTTTTCATGAATAACCAGT	CAAGTCCCCGTAAACCACATA	294	AC10	50	This study
CID0140	FJ883240	14	46.5	GGTAGTTGGCTTACGCAAAAA	GTCGCAATCAAACTGTTCTGTC	203	TG9	50	This study
CID0142	FJ883241	6	17.5	ATCCCACGGGCGATGTCTGTAG	CCCTTAAACTGGGGCTTCAGGT	153	GT8GA6	50	This study
CID0146	FJ883243	2	46.4	AATCTCCTTACGGCACAAAT	ACGGATGAGTAAACACAACAAA	181	CA12	50	This study
CID0161	FJ883245	12	50.9	ACCAAAACCCCCAAAAAC	CTATCATTGCGAAGCTGTAAGT	236	CA10	50	This study
CID0164	FJ883246	15	32.2	TTTTTGAGATGGTATTGTTTATGA	GTCTATATTACCTACCGCACCTT	366	GT10	50	This study
CID0167	FJ883247	16	28.5	CATCATTTATTCATGGTGTCTATTTT	ACAGAAGTCTTGTAACTGAATCATCA	185	AC16	50	This study
CID0173	FJ883248	14	38.7	CGTGCCGACTTTCCAGACTA	CCAATTCCTTCACCTTGCTAATAC	209	TG7	50	This study
CID0176	FJ883249	23	0	AATGCTGCCAATAACTACACAAG	GCTGGCCTACCTTTATACATTTT	184	CA8	50	This study
CID0177	FJ883250	16	13	AAGCCCTCGAAACAAAAGTTAG	CAAGTATGCAGGAGCAGTGTG	206	CA21	50	This study
CID0178	FJ883251	19	9.8	TTTCAGTCCCAAATTTTATTGATA	GTCTGGCAGTCTGATGTTAGGTT	259	TG10	50	This study
CID0180	FJ883252	17	16.6	ATGGCAATTCCACAGAAGATC	GGTGGCACTAACATCACACAC	185	GT22	50	This study
CID0181	FJ883253	4	32.5	GGTTTTAGGTTTATTGCCTGAAC	TGTGGGAGTATTATGATGCTGTTA	235	TC9	50	This study
CID0190	FJ883254	3	43.5	GACGGGCAACAATTTTCATA	GATGCCAAGTTTTGAGAAGTGA	311	AC14	50	This study
CID0195	FJ883255	13	43.5	TGTTTGACGTTTGTTATGAATGAA	GACCCGCTTCTCCACCTCA	152	GT10	50	This study
CID0202	FJ883256	19	0	YTGCCCCTGGTGATGACAG	AAATGATTGTGGCTCTTCCCTATT	131	GT10	50	This study
CID0208	FJ883259	22	12.4	AAGCACATTTTTATTTGTTTCAGTGT	GCATAGACAGCAAACAATGATTTATC	247	CA11TC14	50	This study
CID0212	FJ883261	12	42.4	AGGCTCAGTGGGATGTGTCATTTA	ATCTGGCCCCAACAAAAGTCAG	232	TG20	50	This study
CID0214	FJ883262	5	33.3	GGTGATGCCTGACCTTTGACC	CCCCGCTTATTATACACCCTGACT	262	GT10	50	This study
CID0218	FJ883263	9	53.6	TGTCCCCTAACCTTACCCCTAAA	TGCCTTCTCTTGCCCTCTTCTA	375	CA20	50	This study
CID0221	FJ883264	2	23.1	ATAGGCATGGAATGGACTG	GCTCCTGCTTATTTTATTTACC	173	AC11	50	This study
CID0222	FJ883265	2	38.2	AGGGACTCAAACGCCTTCACT	TGGAGCTCATGCTGGGTAATAA	178	CA15	50	This study
CID0223	FJ883266	2	0	TGGCCTTCACTACCATCACTT	AATGTCCCCACAATTCATAAAA	118	CA10	50	This study
CID0225	FJ883267	9	55.2	AATGCGTCGGTTTGGTTGAGT	AGCGCTTACCTCGCCTGTTC	179	TG14	50	This study
CID0231	FJ883268	11	25.7	AATGGGGCACCAATCATACGATAA	AGCTAGCACCTACAAGATTTAAACCTAA	268	GT18	50	This study
CID0234	FJ883269	11	53.7	CAAACGGAGGAGGAGCAGATG	CCGGGACATTCGCCAGAC	283	CA12	50	This study
CID0236	FJ883270	2	31.2	GAATAAAGCGGATGCCTTGAAT	TTTCCCAAAACTTTAGCACACTTT	223	GT16	50	This study
CID0242	FJ883271	10	41.8	TACGCCTATGGAGAGTCCTC	TGATGTAAATGCAGAATATTAGGTAA	132	TG16	50	This study
CID0248	FJ883272	7	38.9	AACCCCCTCCATTCTTGTCT	AGCCCATTCATTTCTTCTCTATTC	190	CA11	50	This study
CID0249	FJ883273	8	26.9	AATGCTTCCCATCTCACTGC	TCAGAGCCACACCAACAATG	206	AC15	50	This study
CID0255	FJ883274	12	30.9	AAGCTGACCCCACAGAGTGTAACC	CCCCCTGGTATTGTGTCAACAGA	259	AC20	50	This study
CID0257	FJ883275	8	29.5	AAATGGTCTGCTCAAAAATGTA	TTTACTCACTGGGCTTCTTCA	126	TG10	50	This study
CID0259	FJ883276	18	14.2	GAGGGAGAGGCAGAAATAGAGA	AGTGGGCAGGTCTTGAACATA	296	CT15CA21	50	This study
CID0267	FJ883277	8	0	CACGCCCTGTGTCCCATCA	AGGGCCCACAAAGGGGTAAA	349	AC21	50	This study
CID0268	FJ883278	19	4.3	AACTGGTGACACAAGCCCACAAC	ACGGACGCAGAGGCAGTTTG	167	AG11	50	This study
CID0270	FJ883279	18	35	CTGCGACGCGTTTTAACTGTTCT	GCAAATGTGCGTCGAGATTAGAGA	261	AC9	50	This study
CID0276	FJ883280	16	4.1	AAATCACCATCAACCAGTTCAATC	AAATGTTGCCACAGGCTTAGTCT	134	GT20	50	This study
CID0278	FJ883281	1	35.9	GAGAGCCGCTCGGAGAAA	AAAGCAAAAAGGCTGTGAACTTAT	197	AC8	50	This study
CID0280	FJ883282	7	34	CAGTAAACACACTTAGACATGG	GGATTTCCTCTGTGTATTCTGA	132	AC21	50	This study
CID0281	FJ883283	10	41.1	GCGCCTCTGATAGCCGTAACT	CCCCCAGGCAACCAAAAA	399	TC26	50	This study
CID0283	FJ883284	17	32.9	CATATAATTACTCAGGTGTGTG	ACGAAAATTGTATCCGTCTTTGA	133	GT14	50	This study
CID0291	FJ883285	9	10.4	AGTGCTGCTTCCCTAAAAACAC	TATATGAGCCCTGAATCTGTGCT	341	CA12	50	This study
CID0292	FJ883286	6	52.7	CTTTAGACGCGTTCCCAACTTAT	GTGAGCGTCAACACAGAGACAATA	249	TC11	50	This study
CID0294	FJ883288	8	32.8	ACTACAGCAGCTGCTGACACACA	CAGAGATGCAGCGTGGACTC	235	TG22	50	This study
CID0298	FJ883289	5	33.3	GTGGCTTCAAAATGGATTCTTT	GATGGGCTACACTTTCTCAGTAAA	233	TG21	50	This study
CID0304	FJ883290	8	5.2	GAGGGCATTTGTGGCAACA	GTGTGCGCTATGGAAGTTTTTG	220	GT11	50	This study
CID0305	FJ883291	22	27.2	AATGTCCCCACAATTCACAAA	CACTGCCCTTGAGAAGTAAAACT	133	GT22	50	This study
CID0306	FJ883292	4	50.6	GAGGGCTGCATCGCTGAGA	ACTGAATCAACACCGACACCTG	117	AC17	50	This study
CID0308	FJ883293	6	3.2	GCTGCTTTGACACAATCTACATT	AAGCAGGGCTGTGAAGTTCT	117	TG15	50	This study
CID0313	FJ883295	23	14.1	GTTGTGCATCCCTAGCTTTTTG	CCCCTAAATCTACCCATCACAGA	251	GT17	50	This study
CID0314	FJ883296	13	39.3	GCTCGTAAAAACAAAAGGCAGAG	ACCCGGGTCACAGTGTTTCA	324	GT9	50	This study
CID0317	FJ883297	18	12.3	ACCTATCATGCCAGCTACTGTG	AACAAAAGCCCTAACCAGAAAT	192	AC19	50	This study
CID0321	FJ883299	17	40.6	AAACCACTTACGCCTATGGAGAGT	CAGCGCTGACGAACACTTTTAC	231	GT34	50	This study
CID0323	FJ883300	18	39.1	CAGCCGTTTGAATTCATCACGAA	GAGGCGACGGGTTTAATTTGTAGG	137	GT9	50	This study
CID0327	FJ883301	14	47.3	TCAATATCGCTTAAGGCTGATGA	ATGTAGGTGGCGTGTTGCTCTC	230	CA24	50	This study
CID0333	FJ883302	5	46.4	TGGAGAGTCCCCATAAACCAC	GATATGGGGTATGGGGTAATGTC	137	TG8	50	This study
CID0340	FJ883303	5	17.4	ACAGCGAACATGCAAAACATC	ATTGCTCCCATTTAGTGTGGTT	96	TG9	50	This study
CID0347	FJ883304	10	0	GTAACCCAACCGCTGAACCA	TTCCCGTCTGAACATCGTGAT	195	CA12	50	This study
CID0349	FJ883305	2	54.4	GGTAGACAGGCATGCAGGTAGATT	GAGAGCTCTGGGTAAAGGAACACA	188	TG42	50	This study
CID0356	FJ883306	10	32.3	AACGGACCTTTAAACAAGAGTTCA	TGTGGCCATTAGACCAGTAGAAAT	209	TG38	50	This study
CID0357	FJ883307	9	31.1	GAGGCCCATTCTGATAACCGAACT	CTGCGCCAGCCAATAGCATTAG	119	GT8	50	This study
CID0362	FJ883308	6	36.9	CTGTCTGACTGCCTGGATGC	GGGGGTGGGGATAGAATGA	171	TG21	50	This study
CID0367	FJ883309	13	31.2	TTTGCTGATATTTCACCACACTG	AATGGGTGAGACTCTCCAACTAAT	145	CA19	50	This study
CID0372	FJ883310	5	16.2	TCAAGGGGGCATGAAAGAG	TACTGCGACCTGATGTAAGTGACT	234	CA12	50	This study
CID0382	FJ883312	21	29.6	CCAGCTTAGGCTAACTGTTTGTT	CATGCTGCCAGTCACTCTTATTA	207	AC17	50	This study
CID0388	FJ883313	17	28.1	TGTGCCTTGGTCTTGCTTTATT	TTCCTTCCCATGACGCTCTC	219	CT29	50	This study
CID0389	FJ883314	21	12.5	CATACGGCTGGGATTGAGAACATA	TTCCCTAGCCTCCCCAACAGA	200	AC9	50	This study
CID0392	FJ883315	8	16.7	TCTGCTAAAATCTCTCCCCCTTTTA	GAAGACTGAGGGTGACATGGATG	158	TC27	50	This study
CID0394	FJ883316	17	28.9	GTGACTGTCGCCCTTTTTCAGA	ACATACCGTTTCTTGGTTGTGCT	126	TG25	50	This study
CID0395	FJ883317	12	14.4	AGGAGGGACAGAGGAAGAACTCAG	GATTGGTGCCGCTGGATTTAT	145	GA16	50	This study
CID0412	FJ883318	18	0	CAGAGGGACGCATTGTAAGTATG	GACGCTCCTAACAGAGACTCAATC	175	GT21	50	This study
CID0414	FJ883319	18	3	AGCATTTTTACAGTCTTTTACCATTA	TGTAGAGACCCCTGGAAGGATA	174	TC16TG13	50	This study
CID0416	FJ883320	16	41.9	TAAATTGGAAACGGAATCATAAAA	CTGTTTGGCCTCAGTGAATAAAG	184	GT18	50	This study
CID0421	FJ883321	22	18.8	TTCTAAAATGCGCTGTAATCCA	GCCTTGTTAAATAAATCCCAGAC	111	CT10	50	This study
CID0423	FJ883322	2	20	GCTGGGTGTAGTATAGCATAAAAC	TACAGTAAGTGAGCGGGATGTC	153	GT11	50	This study
CID0428	FJ883323	1	0	TAAGTAAGTTATCTGCCATTCTGA	GATTAATCGCATATAAACAAAAGTT	185	TG10	50	This study
CID0436	FJ883325	13	22.8	TAGTCAAAACCGTAAAACAGTAGC	GTCCCCACAATTCACAAAAA	349	AC19	50	This study
CID0441	FJ883326	9	39.5	TGGCAGGCCTCATTTACATTA	TCCAGGGCCCCACTTAGAT	298	GT10	50	This study
CID0442	FJ883327	16	4.7	TGGAGACAGCCTTAAAGTTATCAAGAT	ACTCCCTATGTATTTGTGCAATGTGT	181	GA14	50	This study
CID0443	FJ883328	1	63.5	GGCAAACAGCCTTTATTTC	TGGCTTTTATCCCATCATA	201	CA8	50	This study
CID0452	FJ883329	2	48.2	CGGCCTTATGTCTCACACG	ACATGCAAACAAATCTCAGTTTC	197	AC8	50	This study
CID0461	FJ883330	4	61.3	TCCCCTCGTAAGTCTGCAATCATC	GATCACGCCACACTTGGAGCAT	266	GT15	50	This study
CID0465	FJ883331	11	53.7	GCTGGAGCAGAACGATAAACTCAG	GGAAACGCCGCTGTGTTCA	230	CA18	50	This study
CID0470	FJ883332	15	0	ATCAATCGCTCCGTCTCCATCAC	GGTCCCGCCTCCCTCTTCAT	139	AC10	50	This study
CID0472	FJ883333	22	1	AAGACACGCCAGCCAATCCAATA	TCAACGCAGTTAACGGTCAAGTGA	152	CA7	50	This study
CID0474	FJ883334	23	24	GGGCGCTGTCTTGAAACAA	TTGGGAATGAGCTGCTAACAAG	137	GT12	50	This study
CID0476	FJ883335	18	0.3	CATCATCCCACCCTCACTATCT	TTCTGAAATAATCCATGACACATC	202	GT13	50	This study
CID0477	FJ883336	8	5.8	GAGAGGGGAGGGAGAGTTTT	AGTCAGTTTGGCCCCTAAGTG	147	AC15	50	This study
CID0478	FJ883337	10	54.1	AATGCCCTGAAGAAACACAGAA	TCGCTGCTTAATGGGTTACG	183	GT9	50	This study
CID0479	FJ883338	8	6.5	GGGAAGAGTCCAGTGTTGATAA	AATAATTGACTGCCATTTTGTAAA	266	AC10	50	This study
CID0483	FJ883340	17	28.1	GGGAGAAAGGGAGGGAGAG	ACCCAACATCTGCAAACTTTTA	217	AC7	50	This study
CID0487	FJ883341	16	9.8	GATGAGAGTTCTTTGCTTTCTTAG	TTTTTAATGCGTCATAGTTATTTT	183	AC11	50	This study
CID0492	FJ883342	14	13.5	TTAATGGCACTGAGAGCACAA	TTTTTATGCATTCACTCAATTTC	141	GT12ga14	50	This study
CID0493	FJ883343	17	28.1	TCGGCAGTGTTGTGATGGGTGAC	ATACGGCACGAGGATGCTGAGAAA	400	GT7	50	This study
CID0508	FJ883344	21	21.2	AGCCGTGCATTTTCCTGTTTTA	CACCATTTGGCGCACTGTTT	191	GT10	55	This study
CID0513	FJ883345	19	6.4	AGGGAGTGCTGAAGGGAACA	TAAATCAAACAATATGGTCTACTG	177	CA10…CT5GTCT4	55	This study
CID0515	FJ883346	6	6	ACCAGCGTCCAGAGCGTCAGA	GATGGCGATGGGGTGAAGTTGT	212	CA12…CTGT3…GTCT4	60	This study
CID0519	FJ883347	13	39.3	TTGGCAAACAGGAAGGTCATC	CTGGACGCCGTTCACTAAGAT	284	CA10	50	This study
CID0521	FJ883348	4	25.6	ATAATGCCATCCTTGAGTTGTCT	AAGAACATTGCCAAGGGACTAC	182	GT14	55	This study
CID0522	FJ883349	5	14.4	TTAGGGTGGTCAGTCAGATGGT	TCAGCAGATGGACAGAAACAGA	300	GT10	60	This study
CID0538	FJ883351	24	0	TAATAAATGATCCTAGCCCCACAC	ATGAAACGGAAGGAAAAAGATGAG	410	CA7	60	This study
CID0556	FJ883352	9	11.9	GGGGGAATTTCGGCTACTGGTTG	ACCGCCGCTGGGAATCTTGA	230	GT11	60	This study
CID0572	FJ883354	12	0	TTAGCGCAACACAAAGACACAA	GTAGCGGAAGGTGAACTGAATAAA	230	CA9	55	This study
CID0578	FJ883355	2	40	ATCAGTTCATTCGTCGTCATCT	TGCGCCGTCATTTTTGCTGTA	233	CA11	55	This study
CID0583	FJ883356	19	38.9	GGAGGAAACCCACAGCAACTT	AGTCGGCCGGTCTCACAGC	401	CA13	55	This study
CID0593	FJ883357	14	0	GGGGCCCCTGCTGCTCTTTG	AGGAGGCCGTCGGTCTGTCTGAAT	234	CA10	55	This study
CID0598	FJ883358	14	22.4	CACCCACTGTTGATTTGAAGAGG	AGCCGCAGGGTAAAAGTGATT	261	CA9	55	This study
CID0615	FJ883360	23	5.7	AGAGCCGTGAGGAGGAGGTTGG	ACTGGGGGCCCTTGTTTCTGC	233	GA6…CA16	55	This study
CID0619	FJ883361	15	36.7	ATGGCCTGGCTGATTGGATGT	TCATGTGCGAGAAAACCTGTGT	268	GT13	60	This study
CID0624	FJ883362	4	0	ATAGTGCGGTGACAGAGGATGA	CTGTGAATATTAAACCGCAAAAGA	160	GT8	55	This study
CID0629	FJ883363	1	21.5	GTCCATTTGGGGTTTCAGGTTTG	TTGCACGGTCATTATATCACTCAG	124	GT11	60	This study
CID0632	FJ883364	6	46.3	TTTTCCCCTCAATCATACAACAG	TGGAATGTCCTCACTAAGATAGCA	143	CA9	55	This study
CID0634	FJ883365	9	42	AGCTGATTGGTTGTTGGAGTGG	CAAGGACAGTGATGAAATGAAGGA	120	CT7	55	This study
CID0639	FJ883366	17	6.9	TTCGCCTTCAAGCTTGTGGAGA	GTCTGAGGTTGGAAGGCTAAATGA	143	GT13	55	This study
CID0651	FJ883367	17	8.9	CCACACTGGCTGGATTCC	ATGCCGCAGCAGAAACATCACC	200	GT16	55	This study
CID0658	FJ883368	12	39.4	GCTGGCAGCACCTTTCTTCTCCT	CACCGCATGAAATACGTGTCGTG	237	CA8	55	This study
CID0663	FJ883369	4	36.5	ATGCGGATCAAACTGACTTGTAAG	CCTACGGCCACCTTGCTCA	188	CA13	50	This study
CID0671	FJ883370	24	6.9	TGGGCGAAAGTCCAGATGATAA	TCCTCCCTAAGTCGCTCTTGTGT	181	CA8	50	This study
CID0689	FJ883372	24	6.9	AAGCCGTCATTTAGGCAATCC	TGGACTATTAGCCCTTTCCTTCA	173	GT13	55	This study
CID0690	FJ883373	16	22	AAAACGATTACGTCAATGGAGAG	ATGCCGAATGACAATAAGAAGAG	162	GT10GTTT4	55	This study
CID0696	FJ883374	1	21.8	CTGGCCCAGTGTTTGATGAGTT	AGAAGTCTTTACTGTCGCATTTGA	229	CA13	55	This study
CID0705	FJ883375	10	6.5	CAGGGCTTTTTAGCGCTCTGTTTG	TGGCCTATTTTTCCCTTCCTTTTC	370	CA7	60	This study
CID0706	FJ883376	7	56.1	CGGATCCTCCCGGAAAGAGTC	CTGCGCAAAACCAAAGTCTACACA	330	GT6…GT11	60	This study
CID0719	FJ883377	24	6.9	TGTTACCAGGCAAGTGTCGGTGTA	GTTGCCTATGAAGTTGCCTCTTTC	169	GT12	55	This study
CID0720	FJ883378	5	41.3	CTGAGCCAGTCTGGACCTGACC	GGGAACAGTAACCGCCTCCTC	173	CA14	60	This study
CID0722	FJ883379	2	15.3	CCCGCCGGGAAACCGTGAGT	TTCCAATTTCATGGGCTTGATTCC	308	CA8…CA5	55	This study
CID0723	FJ883380	9	0	TCCGCCAACACCAAACACATCA	GAGGGGTGCGTTTCACTTCTGC	358	CA9	60	This study
CID0735	FJ883381	18	13.5	TTGCCTAAAGTAATCCTCCAGTCA	GTGTTTTACCCCATGTGTCTGAAC	135	CT8CA9	55	This study
CID0737	FJ883382	1	49.1	CACGGAGTCCTTTCAAATAAACTG	TGCGTACAAAGACAAAATAATCCA	272	GT16	50	This study
CID0745	FJ883383	18	22.5	CATTGCTGCCATTAAACAGTG	CGTATCCCAAGCCTTATTTTG	193	GT11	55	This study
CID0751	FJ883384	9	55.2	AGATCGGTCCTAACGAAACTCTCC	AGGCGGAAGACAGACCTTGTGGT	209	GT11	50	This study
CID0754	FJ883385	9	20.6	GAGCTGGGGTTTTGAGGGAAGG	CAGCGGCTCTGGTTTAACATTGG	233	GT11	60	This study
CID0756	FJ883386	1	95.2	CAGGCGTTGCAGTGCAGGAGAG	TGGACGGATAGGCAGACAGACTGA	213	CA9	60	This study
CID0758	FJ883387	17	16.6	ATCCAGACTCAAGACCTGACTCAT	AGGCCCCTCCTCCTCCAC	146	GT14	60	This study
CID0763	FJ883388	18	20.2	CGGCCCTAGAGCTCATGATTAGAT	AACATACAGCACTCCAACAAGACA	204	GT9	60	This study
CID0784	FJ883389	6	34.6	ATTTGTCTGTCTTTGACGGTGTG	TAATGGGACAAATGGGTAATGTA	292	CA19	55	This study
CID0785	FJ883390	7	29.9	TCGTGCTGATATACAGTGGATACA	GATAAATGCCAGCCAGCAGGATA	300	CA8	50	This study
CID0793	FJ883391	6	12.1	TGAAACCAACGTGGCTGTT	TGATATGAATTGCACATTTATGGT	179	CA10	55	This study
CID0794	FJ883392	14	1	TGTGGCAGCGCTGCGTTCTG	GTTTGGTCTGCGCTGTGGTGACA	280	GT11	55	This study
CID0796	FJ883393	4	3.1	TGCAGGCAAAAGCCACATTTC	AGAGCGCAACTGCATCACTCCT	192	GT6	55	This study
CID0807	FJ883394	5	39.5	GCCTGGCCTGTTAGTATTACGA	ATGATGGGCAAGTGCTTATTGT	193	AC7	60	This study
CID0808	FJ883395	8	28.7	AATGTCCCCACAATTCACAAA	AAAGTAGAAACAGGCATGATGAGA	204	GT11	60	This study
CID0815	FJ883396	13	0	ATCCCCCTACACTACCCCTACC	TATGGAGAGTCCCTGTAAACCACA	290	CA23	55	This study
CID0818	FJ883398	3	18.9	TAGGCCTCGGCTACAGACA	TGGAAAGTCCCCATAAAACAT	183	CA23	60	This study
CID0823	FJ883399	6	49.6	TGCCCAAACTGATCGACTTCTC	TTAATGGCAGACTCCACCCTCTC	211	TG10	60	This study
CID0825	FJ883400	18	0.3	TAGCGGCTGTCCAGCAAAGAGA	TTGGAGGGCTTCTGGGAGAGG	246	CA22	60	This study
CID0832	FJ883401	17	4.1	TTGGCGGGTTGCCGAGAGTT	ATGGCGCAGAAGCGTGGTTTC	230	GT10	60	This study
CID0833	FJ883402	4	49	CCTGCCGACCCTCGAAACAGAT	GAAACTCCAGGGCCCTCAGACG	216	CA13	60	This study
CID0848	FJ883403	20	6.3	CCCGCCAGCAGTCCCTCAG	CATCCCCTCAAATGCAAAAGTTCA	244	GT11	60	This study
CID0855	FJ883404	3	68.5	CACACCGGTTCCTCTGACACG	TAAAATGCGCCACGGATGAGA	139	AC8	60	This study
CID0856	FJ883405	24	4.2	GCCCATCAAGAAGAAAAACAAT	TGCGCTAACCTCAAGACA	319	CA9	60	This study
CID0861	FJ883406	2	69.9	CAGAGCTGGTATTCAGAGGTGAGT	CTACAGCCGAACCACAGTTTGT	317	CA22	60	This study
CID0869	FJ883407	24	23.4	GCACGAGCCTCTAAAGTCCGTCAG	CATAGCGCCACCGCGAGTTCA	427	GT8	55	This study
CID0870	FJ883408	13	36.7	TGCAGCCACACCGCTTCCATAACC	AACGGGATACACGCCGGAGTGATG	231	AC9	55	This study
CID0874	FJ883409	15	0	GCAGGCGGCCGGCTAGTGATTCT	CGCCATGGCCGCGGGATTCT	263	GT10	55	This study
CID0899	FJ883411	7	0	CTGAGGGAGAAGGAGGGAATG	GATCAAAGGGGAAATTATCCTGA	201	GT18	50	This study
CID0904	FJ883412	3	0	ACAAGTTCCGTTATGTGCTCAT	AACCCCATCCCATTCTCATAC	124	CA12	55	This study
CID0909	FJ883413	11	41.8	CATGTAGTCCACCGCCTGATGAT	GAAGGGGCAGCTTGAAATCCA	296	CA13	55	This study
CID0921	FJ883414	1	41.1	ATGTCCCCACAATTCACAAAAAC	TTCCCAGCTTTATCAGTGTCAGTT	165	(GT)5GC(GT)3	50	This study
CID0923	FJ883415	7	55.6	GACACTCCTCTGCCGCCTTGAAG	TAATTGCGCCTTTTTCTCTTACAA	353	AC9	60	This study
CID0924	FJ883416	5	41	TATGATGATCCAAGCGCAATCTGC	GCCGAGGGGCACTGTTTACCA	244	CA15	55	This study
CID0927	FJ883417	17	0	TTGACTCTTTTGCTTTTCCCTCTC	TTTTGCCAATCAAGCCCAATG	166	AC13	60	This study
CID0932	FJ883418	11	10.5	CAGTAAAAGAAAGAGTCCCCATAA	AACCGTATTTTCTATCACCCTACA	256	GT12	55	This study
CID0940	FJ883419	11	0	AATCACATGATATGGCTGAAAATG	ATGGCCTGATCTGCATAAAAGT	150	GT8	55	This study
CID0943	FJ883420	18	14.2	AGTAGGAGGCAGGGAAGCAACAT	TTGGGTCCAAGCTCAGATAAAAAG	160	GT10	55	This study
CID0972	FJ883422	3	16.8	CAATTGGGCTACAGCTAAATGG	AGCAGCCAGCCTCAAAATG	145	GT8	60	This study
CID0984	FJ883423	7	37.5	TGGCGCCTCCACCAGAACC	CACCAGCAGTATACGGCCTTTGAA	211	TG11	60	This study
CID0986	FJ883424	24	10.6	ATCCGTGCGGTCGGGTCAGC	CAGGTGTGATGCGTTTGGGAGATG	264	AC10	50	This study
CID0990	FJ883425	21	2.9	TAAGAGCGTTTTGCTAATGTTCC	AGGGCAAATACCCAGAAGGTG	296	GT15	60	This study
CID1003	FJ883195	4	3.1	TAGCGTGGACTAACATGATGATG	TCCTGCAGGTGGGAATGAC	254	TG12	50	This study
CID1008	FJ883196	4	33.5	CTGTTCTGTGTCCAGTCATC	CCCCGGTGCAGTGATGTA	250	TC14	55	This study
CID1009	FJ883197	18	30.6	ACTCCTATTGAACCCGGAACATTC	GTGCCCACAGGTTTGGAAGGAGAG	249	TG18	55	This study
CID1012	FJ883198	3	48.8	CCATTATGCCTATGGAGTGTC	ACATACAGTCACCATAACAGCTG	149	GT16	50	This study
CID1014	FJ883199	24	19.1	ATTACGCCTATGGAATGTCC	CACCGCTGCGCTTGTGT	222	GT14	55	This study
CID1016	FJ883200	5	0	GAGGGCTTTGTGCATTGTGT	TGGTAGGGTTTTTCAGCATTAGT	121	GT12	55	This study
CID1023	FJ883202	4	26	AAGCACTTTAAGCACCTTGTG	CAGGGGGTTGCCAATAAT	152	GT27	55	This study
CID1024	FJ883203	5	22.5	AACGGGGGCAGTAGAAGGGTCAGT	CCGCTTCCACACGGTCATAAAACA	265	CA19	55	This study
CID1031	FJ883205	4	0	TACTCACCGCTCATCTCCTGACTC	TTCCACTCTCATTACCCATAACTG	398	AC12	50	This study
CID1054	FJ883208	17	1	TTGTCTGCTCTGAGTTGTAAGTGT	AACTCGGGGTTGCTGTAATAAC	267	AC17	55	This study
CID1055	FJ883209	1	48.5	TGGGGAAAGAAAGGGAGGTT	CAAAAGATGCAGCTGAACAACAG	352	GT17	55	This study
CID1056	FJ883210	10	53.1	ATGACCCATTTTAAGAGCAGTGTG	CCGCGATGACGGCTGTAA	278	CA12	50	This study
CID1058	FJ883211	9	35.1	TCACTTCTACACTCTCCAAGGTTAT	GAAATCAGGGGAAGAATCTCAA	331	AC27	50	This study
CID1064	FJ883212	7	35.5	GCAAACAGGCCTGAAGGAGA	TTGCAGGCCCCTGTAGTTTC	133	CA11	55	This study
CID1067	FJ883213	3	47.8	TGAGCTTATGGAATACAAAACTGC	TTCACCTGTTATGGATCTGATGTT	112	TG10	55	This study
CID1071	FJ883214	20	0	AAATATGGCTGAGTAATGACAAGA	TTAACTCCCAATTAAATCACACC	108	GT15	55	This study
CID1085	FJ883215	12	18.4	CATGCCCTTCACTGCAATAGCA	ACAACCTCGCTGGTGCCTAAAG	209	GT10	55	This study
CID1091	FJ883216	2	12.1	ATTAAATTCAGTCAAGCGTCCACA	TGGTTTCCCAGCAGACTTCAA	176	GT11	55	This study
CID1105	FJ883218	10	35.8	ATAATAAATGCACAGGGACACC	TCTCTGGCTTTTAATTCTTTGTT	152	AC17	55	This study
CID1111	FJ883219	18	6.2	AGTGCTGAAGGCCGTGACC	CAGCCCGTGTGGAAATGTAAG	288	CT6CA9	55	This study
CID1114	FJ883220	21	24.9	CACACTTTCCCGGATCTCTTGT	TGGCTGGTGAAATAAATTCTTGTT	265	CT7	55	This study
CID1118	FJ883221	2	26	ATAGGGAAGTTAGTTCGAGACACA	ATGATGCACGCTGACAACAC	210	GT11	50	This study
CID1435	FJ883242	24	8.4	CCTTTGCCCAACAACTCACTAA	TTTTTCACTGGCCAGCACAC	431	GT11	55	This study
CID1500	FJ883430	16	22	CCGCCATGCTCTAATGACTACAGA	CATTTGGCCTCTCCCACTAATCAT	254	CA20	55	This study
CID1502	FJ883429	12	37	CTTCTGCGCTTGAACCTGAT	TCACGCTCATGACAATACAGC	146	TG16	60	This study
CID1503	FJ883431	6	0	TACTACCAGAGCGATGAGGACACG	TGCTAGTGGGAAATGCTGGTATTG	174	AC14	55	This study
CID1504	FJ883432	4	49	AGTTCTTCAAATCGGTGGGTAAGT	TGCTGAATGTGTCCTAAACTCTAA	423	TG14	55	This study
CID1505	FJ883433	7	35.2	GACGCAAGTCGCATACTGAGTGCT	CCTGCATCGCCAGTAGCTGTAAAG	159	AC17	55	This study
CID1506	FJ883434	3	48.8	TTATCAATCATGTTCCCTGCTGTT	GGCTGAGCGTGATGTCTTGATA	271	GT13	55	This study
CID1509	FJ883435	15	36.7	GGCGCCATATCATTGCTATCTC	GAAATGCAAGTGACAAAGTCTGTG	417	AC17	55	This study
CID1512	FJ883438	1	20	GCGCGTTGTTTGGTGTGC	GCAGGACTAGGATCGTGGTCATT	130	CT22	55	This study
CID1514	FJ883439	8	29	GAGGATGGTCCGGAATACTGT	CATCGCTGGGGTTAATACACA	323	GT10	50	This study
CID1515	FJ883440	13	39.3	CAGGGCCGGATTTACTTCATA	TAAATTTGCTAAAACCTAATCGTG	143	CT20	55	This study
CID1516	FJ883441	9	16.8	AGCTGGCCTGTACACCTCTC	GGTCGAATTTAATAGGATGACATT	228	GA18	55	This study
CID1517	FJ883442	4	0	ACTTCTGGGACCCGACTGTT	GTTGGCAAGGTGTTTCTCCA	247	CT13	55	This study
CID1518	FJ883443	21	18.6	CACCCCTACTTATTTGTGATGTG	TTGCCCTTCTGTGGTGATG	269	CT24	55	This study
CID1519	FJ883444	1	43.9	TGCATGGGCAAACCGTCAC	CTCTCCTGAAACATCCTGTTCA	269	GA11	55	This study
CID1520	FJ883445	4	25.6	GGCAGTTAGTGGCACATGAAAATG	CCATAATCAGCTGTTCGCCAAGTG	215	CT15	55	This study
CID1521	FJ883446	7	34	CCAGCACTGCCACACCATTACA	TGCAGCTGAAGGTGTGGAGAATC	132	GA22	55	This study
CID1522	FJ883447	13	50.8	GTTTTGGTGCCCGTATCTCT	GAAAACTTCACTTCTCGTTGTAGCT	105	TC18	55	This study
CID1523	FJ883448	11	14.3	AAAATAAAAGTCCGGTTCCCAGAG	AACAGGGTAAATAACCAGGTAGCA	236	AG13	55	This study
CID1524	FJ883449	15	10.8	TCATGTAGCAGGGAAATAGGTTT	TGATGCCAATAACATTCTACAACA	334	GA20	55	This study
CID1525	FJ883450	9	49.4	AAGAGCCCACACTTACGTGACTGT	GTTTTTCCCTTTAACCCGTCTCT	245	GA26	55	This study
CID1526	FJ883451	12	31.7	GAAACAACTTCACTCATTTAGAGCG	CCTACAGTTGCCTTTCGACATTAT	163	GA27	55	This study
CID1527	FJ883452	5	29.6	GAAGGGGATTGTAATAGACTGAAT	CGACGATCTCTATAAAATGTATGC	174	GA22	55	This study
CID1528	FJ883453	1	56.2	GCTGGTTTAAACAGGCACACCTTC	TTGGGACGGAAAGCTGCTCTG	322	CT18	55	This study
CID1529	FJ883454	21	0	AGGGGTTTGGGATGACACAG	TAACAGGCTTGTAAACATCCAATG	415	GA31	55	This study
CID1530	FJ883455	22	28.7	ATCCTCTGAGCGCTGTGAAGACAC	CGCGCTAGAGTGACAGCCAATC	188	CT15	55	This study
CID1531	FJ883456	20	24.8	CTACCCCGGGAAAATGTGTTTGTA	GGCCCCCAGCGCAGTGTA	360	GT23	55	This study
CID1532	FJ883457	9	41.1	CAATGCCCTTAAAACTATACTCTTG	GAGACCTGGTTGAAAATAACTTGT	453	CT30	55	This study
CID1533	FJ883458	7	36.8	GCCCGCTTGCCATTCTCAGT	GTCGACGATCTGTCCATCAGTGTG	359	GA44	55	This study
CID1534	FJ883459	24	10.2	GGAAATGCCGTCCAGTGAGT	CAGCCTGCACATAACAAAGAGACT	251	GA16	55	This study
CID1535	FJ883460	18	4	CGCTTGGGGACATAAATCATTG	GAAACGGATACCCCCTTTATGC	315	CT27	55	This study
CID1536	FJ883461	19	6.4	AGCCGCTTTTGGTCCATTAC	TTCCCTAGAGGGCCACCTACT	133	GA25	55	This study
CID1538	FJ883462	4	1	AAGGAGGAGGAGGAGAAGCAGTCG	GGCTCCGGAGGCCATTCAGTA	285	GA22	55	This study
CID1539	FJ883463	3	34.9	TTTGGGTCATCTGCATCTGTAAG	GAGGCCCTGAGGACTGAGG	286	CT20	55	This study
CID131A	FJ883231	2	11.2	ATGGCTTGAGCATCCAATCA	TCTCACACGCAACCAGACG	140	TG8	50	This study
CID131B	FJ883231	UNMAPPED		ATGGCTTGAGCATCCAATCA	TCTCACACGCAACCAGACG	140	TG8	50	This study
CID320A	FJ883298	19	13.1	AAGGGGTAATGTATTGGGAAGTT	CACGAAAACACTAAAAGCACCAT	214	CA12	50	This study
CID320B	FJ883298	19	13.9	AAGGGGTAATGTATTGGGAAGTT	CACGAAAACACTAAAAGCACCAT	214	CA12	50	This study
CID532A	FJ883350	UNMAPPED		CCTGTGTTTGGCCGTAAGTGAC	AGGAAGCCGGCCGTGTGATAC	185	GT11	55	This study
CID532B	FJ883350	15	30.3	CCTGTGTTTGGCCGTAAGTGAC	AGGAAGCCGGCCGTGTGATAC	185	GT11	55	This study
CID816A	FJ883397	8	33	CTATCCCCCTACACTACCCCTACC	CCTTGCAAGGATAATGAACCAGAC	288	CA9	55	This study
CID816B	FJ883397	2	60.9	CTATCCCCCTACACTACCCCTACC	CCTTGCAAGGATAATGAACCAGAC	288	CA9	55	This study
EST0002	FJ883426	23	12	TACTGCTGGTGCAACCAAGGATAGAG	ATGGGGCCCATCAACTCTTTGGTTAC	252	AC14	55	This study
EST0004	FJ883427	12	34.2	CAGCAGCAGCAACATCACGTTCAG	GTTGTGAAGTAAGACCCCCGCTCAT	151	CAG13	55	This study
EST0006	FJ883428	8	55.4	GAGTTCTGATGCTGCAGGGTTTGT	ACGAGTTTGAGGCTGCATTGAGTC	123	CA15	55	This study
Marker name	SNP-related gene name and Genbank accession No.	Linkage group	Distance (cM)	Gene-specific primer sequence (forward)	Gene-specific primer sequence (reverse)	PCR Ta for gene-specific primer pair	Expected PCR product size	Extension primer used in snapshot detection	Extension primer size(bp)	SNP	Snapshot PCR Ta	Ref.
SNP0002	Complement component C9 (C9) mRNA; AY391781	17	31.3	AAAATGAGTGCCTGGTCCGAGTG	TCCGCAGTCATGATCCCCATTACA	50	649	CCAGTACCGTGGTATTAGTGCA	22	C/T	56	This study
SNP0010	Matrix metalloproteinase-2;CF751840	1	29.8	TGGCTCCTATCTACACATTCAC	GTTTTCATTACATACATCCATTGG	50	650	CGCTGTATGGTAAGTGTCAAAGATGA	26	A/T	56	This study
SNP0014	Disulfide isomerase related protein; AY445932	19	24.9	GAATTTGACTCCGATGTGCTC	CTGGGCTCTGCTTGCTGTTG	50	448	CCCCCAGATGTCCTTATCGAGTTCTATGC	29	A/G	56	This study
SNP0015	Multifunctional protein CAD; AY445931	14	13.5	AGTGGCAGCAATCTTGATGGTAGC	CAACATGGGCCGCACTTGTG	55	329	CCCCCCATTTGTGGTGGTCTAACAACTGCA	30	T/C	56	This study
SNP0016	Glucose phosphate isomerase; AY445929	20	34.3	CTCTAATATTGACGGGACGCACAT	AGCGCTCTTAAGGAACCATTCTCT	55	585	CCCCCGTACAAGACTGTACCCTTTACTGTTAT	33	A/G	56	This study
SNP0017	Chaperone protein GP96; AY445925	11	42.2	GTCATCGTCACCTCCAAACACA	GGTCTCCAGCTCAAGGTAGTCAG	50	745	CCCCCCTAACATGTCACAACCTACACATTTAAGACA	36	A/G	56	This study
SNP0030	Serpina1 protein; EU621405	14	22.4	CCGGCCGCTATGACATCTATCAAG	GGCAGGGACATGGGCATTATTTCT	55	733	CCCCCCCCCCCCCCCCCCCCCCAACCATTGGTTGTGCTTCAAGA	44	A/G	56	This study
SNP0033	Adenylosuccinate lyase; EU571220	2	46.4	AGTCTCACGCGGAGGACATTG	GAAAGTCAAACCTTGGGTAGCAGA	52	1190	CCCCCCCTGACTTCAGAACAATATGCTTTTTCTTA	35	C/T	56	This study
SNP0034	Preprosomatostatin III; EU571477	6	56.9	CTTTTGGCCAGCCTCGTGTCTCT	TGCCGAAAAACAACAAAGGTCCAT	55	681	CCCCCCCCCCCCCCCCCCCCCCGGCAGCTGTGATAACCG	39	A/G	56	This study
SNP0035	Preprosomatostatin I; EU571475	15	43.3	CAGCGTCTCAGCAGCACCGACAGA	CGGGCTCCAGCGCTTCGTTTTC	60	1320	CCCCCCACTGACTATATTTCCGTGCTTTATATGTAG	36	A/G	56	This study
SNP0038	Muscle myosin heavy chain; EU414733	1	48.5	GTAGGCCTATTCGAGGAGTGTGAC	GTCGGTAAGACAATTAACCCTGAG	50	1000	CCCCCTATCATAAAGAACTTTACTTTGAAGG	31	A/G	56	This study
SNP0040	PAC-I PACAP receptor; EU305549	18	3.6	GAGGGCCGTCTCAGTCTTCAT	AAAATACCATCACCGCCTTACACT	50	1000	TTTAGAATTGGGGTGAGTAAATGAATTTT	29	C/G	56	This study
SNP0043	Prolactin; EU074210	2	29.7	AGTTGCTTTCTTTGGCTCGGTCTC	CCCGGCAGCGCAGAACTTT	55	464	ATATTGCCCTCTTGCAATCAACATT	25	C/A	56	This study
SNP0053	TNF-related apoptosis inducing ligand; AY697730	19	15	TCTCGCGTGTACTTCCCTCATTGG	GTCCGGGCGTTTTTCATTAGCAG	55	855	GTTTATTTCCAGGGATGCAACATTGTT	27	C/T	56	This study
SNP0054	Interferon; DQ357216	2	43.3	GGCTCGGCCGATACAGGAT	GGCGGATGATATGATCTAAGGTCA	55	880	CCCCCCCCCCCCAAAACAGTTTTGCTAATTATTCTAAATAGTT	43	C/T	56	This study
SNP0067	c-Fos (c-fos); AF380155	14	12.5	CAGCCTTAGCGCCGACTGTGACG	TGCGACATTTTGCAGCAGCCATCT	60	702	CCCCCCCCCCCTTTAAAATCAGTCCTATATAACATTTATTAAATGA	46	T/C	56	This study
Genotypes at a specific SNP site are reported separated by a' /';
