# Supplementary material for: A consensus linkage map of the grass carp (Ctenopharyngodon idella) based on microsatellites and SNPs
Source: BMC Genomics. 2010 Feb 24;11:135. doi: 10.1186/1471-2164-11-135 (PMC2838847; doi:10.1186/1471-2164-11-135)
Supplement: Additional file 4 — Table S3. Putative othologous locus between the grass carp and zebrafish genomes. [file 1471-2164-11-135-S4.XLS]

## Sheet: Sheet1
Table S3 Putative othologous locus between the grass carp and zebrafish genomes
The putative othologous locus ID (column 1) conserved between the grass carp and zebrafish genomes and its postions in two genomes were shown. Sequence similarity and E-value columns described the most significant similarity between the grass carp sequence and the zebrafish sequence.
Othologous locus	Genbank accession No.	Linkage group in grass carp linkage map	Distance (cM) in grass carp linkage map	Chromosome in zebrafish	Position in chromosome (MB)	Sequence similarity	Hits	E-value
CID0848	FJ883403	20	6.3	1	4.2	173/198 (87%)	1	1e-61
CID0257	FJ883275	8	29.5	1	15	121/149 (81%)	1	7e-32
CID1514	FJ883439	8	29	1	15.4	313/418 (74%)	1	2e-77
CID0808	FJ883395	8	28.7	1	16.2	250/285 (87%)	>3	7e-96
CID0109	FJ883217	8	26.9	1	17.3	119/138 (86%)	1	9e-37
CID0521	FJ883348	4	25.6	1	32.1	41/45 (91%)	1	2e-08
CID0477	FJ883336	8	5.8	1	43.4	190/219 (86%)	1	1e-68
CID0304	FJ883290	8	5.2	1	44.2	179/210 (85%)	1	3e-62
CID1534	FJ883459	24	10.2	1	44.5	89/116 (76%)	1	4e-07
CID0267	FJ883277	8	0	1	50.3	222/264 (84%)	1	3e-74
CID1530	FJ883455	22	28.7	2	50.22	279/356 (78%)	1	1e-74
CID0305	FJ883291	22	27.2	2	53.6	74/79 (93%)	2	3e-25
SNP0054	DQ357216	2	43.3	3	19.52	128/160 (80%)	1	1e-32
CID0146	FJ883243	2	46.4	3	22.9	341/435 (78%)	1	4e-104
CID0222	FJ883265	2	38.2	3	23.6	150/199 (75%)	1	7e-32
SNP0043	EU074210	2	29.7	3	30.08	280/338 (82%)	1	1e-89
CID0236	FJ883270	2	31.2	3	34.9	286/352 (81%)	1	2e-90
CID0722	FJ883379	2	15.3	3	47.1	262/315 (83%)	1	1e-87
CID0349	FJ883305	2	54.4	3	57.6	85/99 (85%)	1	3e-24
SNP0017	AY445925	11	42.2	4	10.2	227/253 (89%)	4	3e-91
CID0231	FJ883268	11	25.7	4	22.7	200/267 (74%)	1	1e-41
CID0103	FJ883206	11	23.7	4	29.4	241/298 (80%)	1	2e-69
CID0909	FJ883413	11	41.8	4	40.4	397/471 (84%)	1	5e-149
CID0465	FJ883331	11	53.7	4	41.6	89/116 (76%)	1	3e-11
CID0321	FJ883299	17	40.6	5	1.3	127/140 (90%)	3	1e-47
CID0493	FJ883343	17	28.1	5	20.9	198/228 (86%)	1	2e-70
CID0388	FJ883313	17	28.1	5	22	203/287 (70%)	1	7e-38
SNP0002	AY391781	17	31.3	5	24.12	213/239 (89%)	1	1e-83
Ci13	EF408904	17	20.6	5	24.79	158/189 (83%)	1	1e-47
CID0758	FJ883387	17	16.6	5	34.3	153/190 (80%)	1	1e-41
CID0421	FJ883321	22	18.8	5	43.4	199/254 (78%)	1	9e-56
CID0651	FJ883367	17	8.9	5	50.8	244/290 (84%)	1	1e-80
CID0639	FJ883366	17	6.9	5	54.9	222/247 (89%)	1	1e-86
CID0943	FJ883420	18	14.2	6	0.7	166/192 (86%)	1	4e-55
CID0323	FJ883300	18	39.1	6	0.95	288/352 (81%)	1	1e-104
CID0763	FJ883388	18	20.2	6	9.6	232/308 (75%)	1	4e-48
CID1111	FJ883219	18	6.2	6	17.5	305/345 (88%)	1	3e-119
CID0161	FJ883245	12	50.9	6	22	76/100 (76%)	1	3e-11
CID0412	FJ883318	18	0	6	27.3	169/207 (81%)	4	3e-49
CID0825	FJ883400	18	0.3	6	27.3	309/406 (76%)	>3	2e-89
CID0476	FJ883335	18	0.3	6	27.4	162/246 (65%)	1	4e-11
CID1535	FJ883460	18	4	6	56.1	268/339 (79%)	1	4e-80
SNP0040	EU305549	18	3.6	6	56.42	260/328 (79%)	>3	3e-73
CID0073	FJ883193	1	20	7	14.8	188/244 (77%)	1	7e-50
CID0028	FJ883179	1	44.2	7	18.19	427/535 (79%)	1	2e-126
CID1528	FJ883453	1	56.2	7	20.25	372/397 (93%)	1	9e-171
CID0104	FJ883207	1	54.7	7	20.3	274/327 (83%)	1	9e-94
CID0283	FJ883284	17	32.9	7	23.1	186/224 (83%)	1	3e-56
CID0278	FJ883281	1	35.9	7	27.7	128/142 (90%)	1	1e-47
SNP0010	CF751840	1	29.8	7	28.07	154/170 (90%)	1	1e-59
CID0940	FJ883419	11	0	7	35.3	86/114 (75%)	1	2e-13
CID1519	FJ883444	1	43.9	7	40.3	252/301 (83%)	1	2e-84
CID0737	FJ883382	1	49.1	7	47.7	94/103 (91%)	1	7e-33
CID1055	FJ883209	1	48.5	7	50.3	307/389 (78%)	1	1e-86
CID0029	FJ883180	1	25.8	7	54.5	171/207 (82%)	1	9e-55
CID0696	FJ883374	1	21.8	7	69.4	148/172 (86%)	>3	4e-49
CID0990	FJ883425	21	2.9	8	0.3	139/158 (87%)	1	4e-48
CID1529	FJ883454	21	0	8	2.61	214/267 (80%)	1	8e-64
CID0389	FJ883314	21	12.5	8	11.6	133/165 (80%)	1	6e-33
CID1114	FJ883220	21	24.9	8	24.5	241/313 (76%)	1	6e-58
CID0508	FJ883344	21	21.2	8	26.6	209/244 (85%)	1	6e-78
CID1518	FJ883443	21	18.6	8	30.7	76/84 (90%)	1	4e-24
CID0123	FJ883225	16	0	9	1.1	198/275 (72%)	4	2e-46
CID0177	FJ883250	16	13	9	4.6	284/349 (81%)	1	1e-86
CID0167	FJ883247	16	28.5	9	33.6	219/241 (90%)	1	2e-89
CID0025	FJ883178	16	6.2	9	35.47	102/134 (76%)	1	2e-18
SNP0033	EU571220	2	46.4	10	2.06	447/560 (79%)	>3	1e-141
CID0719	FJ883377	24	6.9	10	21.5	146/170 (85%)	1	4e-49
CID0689	FJ883372	24	6.9	10	22.9	112/138 (81%)	1	2e-28
CID0671	FJ883370	24	6.9	10	23.6	218/265 (82%)	1	2e-65
CID0190	FJ883254	3	43.5	10	39.3	145/198 (73%)	1	8e-25
CID0634	FJ883365	9	42	10	41.5	193/260 (74%)	1	2e-46
CID0281	FJ883283	10	41.1	11	2.5	451/539 (83%)	1	4e-174
CID0347	FJ883304	10	0	11	44.1	115/137 (83%)	2	6e-33
CID0357	FJ883307	9	31.1	12	21.4	201/250 (80%)	1	1e-60
CID0754	FJ883385	9	20.6	12	34.3	215/237 (90%)	1	3e-88
CID0291	FJ883285	9	10.4	12	46.3	97/108 (89%)	2	2e-33
CID0372	FJ883310	5	16.2	13	6.1	199/218 (91%)	1	8e-82
CID0119	FJ883223	5	17.4	13	12.5	148/171 (86%)	1	3e-49
CID0340	FJ883303	5	17.4	13	12.5	140/185 (75%)	1	2e-31
CID1024	FJ883203	5	22.5	13	23.2	402/534 (75%)	1	7e-113
CID1527	FJ883452	5	29.6	13	31.69	262/341 (76%)	1	3e-70
CID0298	FJ883289	5	33.3	13	32	231/298 (77%)	1	1e-65
CID0924	FJ883416	5	41	13	43.8	209/277 (75%)	1	1e-42
CID0522	FJ883349	5	14.4	13	45.1	289/379 (76%)	1	7e-71
CID1522	FJ883447	13	50.8	14	1.3	109/120 (90%)	1	2e-39
CID0051	FJ883187	13	28	14	10.4	245/303 (80%)	1	4e-72
CID0367	FJ883309	13	31.2	14	17	85/100 (85%)	1	4e-22
CID0308	FJ883293	6	3.2	14	37.1	123/150 (82%)	1	2e-33
CID0164	FJ883246	15	32.2	15	1.3	106/127 (83%)	1	2e-27
Ci15	EF408906	15	24.5	15	27.36	256/295 (86%)	1	7e-101
CID0619	FJ883361	15	36.7	15	32.29	288/337 (85%)	1	5e-104
CID0126	FJ883226	15	37	15	32.4	171/191 (89%)	1	5e-65
SNP0035	EU571475	15	43.3	15	32.88	438/521 (84%)	3	2e-157
CID1509	FJ883435	15	36.7	15	32.99	257/316 (81%)	1	5e-79
CID0075	FJ883194	15	29.9	15	38.1	217/247 (87%)	1	5e-83
CID0470	FJ883332	15	0	15	45.6	92/103 (89%)	1	3e-30
CID1504	FJ883432	4	49	16	5.78	92/124 (74%)	1	4e-11
CID1502	FJ883429	12	37	16	7.5	148/173 (85%)	1	2e-47
CID0658	FJ883368	12	39.4	16	9.1	345/411 (83%)	1	2e-122
CID1085	FJ883215	12	18.4	16	23.5	182/236 (77%)	1	2e-44
CID0255	FJ883274	12	30.9	16	31.4	296/361 (81%)	1	5e-103
CID0395	FJ883317	12	14.4	16	32.7	270/360 (75%)	1	2e-69
CID1526	FJ883451	12	31.7	16	36.25	85/91 (93%)	1	1e-29
EST0004	FJ883427	12	34.2	16	37.7	1212/1428 (84%)	>3	0
CID0479	FJ883338	8	6.5	16	39.6	120/153 (78%)	>3	3e-24
CID0572	FJ883354	12	0	16	45.3	499/667 (74%)	1	3e-113
CID0615	FJ883360	23	5.7	17	6.36	187/199 (93%)	1	4e-80
CID0176	FJ883249	23	0	17	13.7	201/253 (79%)	1	4e-54
CID0044	FJ883184	9	0	17	18.01	134/176 (76%)	1	4e-27
CID0474	FJ883334	23	24	17	28.3	266/349 (76%)	1	5e-66
EST0002	FJ883426	23	12	17	29.2	1891/2268 (83%)	>3	0
CID0794	FJ883392	14	1	17	44	236/272 (86%)	2	3e-88
CID0234	FJ883269	11	53.7	17	51.6	230/292 (79%)	1	0.001
CID0870	FJ883408	13	36.7	18	1.8	154/169 (91%)	>3	1e-60
CID0280	FJ883282	7	34	18	6.3	173/215 (80%)	1	3e-48
CID0984	FJ883423	7	37.5	18	11.6	316/362 (87%)	1	4e-124
CID1064	FJ883212	7	35.5	18	15.3	214/282 (75%)	1	6e-52
CID1505	FJ883433	7	35.2	18	16.08	297/342 (86%)	1	8e-115
CID0785	FJ883390	7	29.9	18	19.4	49/58 (84%)	1	2e-08
CID0248	FJ883272	7	38.9	18	23.3	294/364 (80%)	1	8e-88
CID1533	FJ883458	7	36.8	18	25.7	383/458 (83%)	1	1e-131
CID0923	FJ883415	7	55.6	18	43.6	79/87 (90%)	1	8e-26
CID0899	FJ883411	7	0	18	44.5	101/119 (84%)	2	1e-29
CID0833	FJ883402	4	49	19	0.1	111/124 (89%)	1	7e-39
CID0663	FJ883369	4	36.5	19	5.8	162/194 (83%)	1	2e-53
CID0181	FJ883253	4	32.5	19	6.1	271/331 (81%)	1	1e-86
CID1008	FJ883196	4	33.5	19	12.4	229/260 (88%)	1	2e-88
CID1520	FJ883445	4	25.6	19	20.1	155/189 (82%)	1	1e-42
CID0223	FJ883266	2	0	19	20.9	117/137 (85%)	1	9e-37
CID0461	FJ883330	4	61.3	19	35.8	177/222 (79%)	1	7e-51
CID1517	FJ883442	4	0	19	38.3	71/88 (80%)	1	7e-14
CID1003	FJ883195	4	3.1	19	42.1	105/113 (92%)	1	4e-40
CID0140	FJ883240	14	46.5	20	1.2	96/105 (91%)	1	5e-34
CID0807	FJ883394	5	39.5	20	5.8	347/441 (78%)	1	3e-107
SNP0030	EU621405	14	22.4	20	10.33	605/732 (82%)	1	0
CID0598	FJ883358	14	22.4	20	20.3	368/565 (65%)	1	1e-49
CID0492	FJ883342	14	13.5	20	35.3	106/115 (92%)	1	2e-39
SNP0015	AY445931	14	13.5	20	39.93	123/136 (90%)	1	5e-45
SNP0067	AF380155	14	12.5	20	46.83	990/1193 (82%)	>3	0
SNP0038	EU414733	1	48.5	20	50.18	3446/4941 (69%)	>3	0
CID0173	FJ883248	14	38.7	20	52.75	357/432 (82%)	1	3e-118
CID1067	FJ883213	3	47.8	21	1.8	125/145 (86%)	1	4e-41
CID0050	FJ883186	3	28	21	18.4	296/381 (77%)	1	2e-83
CID0818	FJ883398	3	18.9	21	41.4	190/220 (86%)	>3	7e-65
CID1009	FJ883197	18	30.6	21	44.1	233/281 (82%)	>3	2e-76
CID0058	FJ883189	7	51.9	22	2	86/113 (76%)	1	6e-13
CID0538	FJ883351	24	0	22	8.9	236/268 (88%)	1	1e-92
CID0856	FJ883405	24	4.2	22	10	280/396 (70%)	1	3e-50
CID0784	FJ883389	6	34.6	23	1.8	202/255 (79%)	>3	2e-53
CID0823	FJ883399	6	49.6	23	5.5	242/301 (80%)	1	3e-69
CID1538	FJ883462	4	1	23	20.2	148/173 (85%)	>3	7e-27
SNP0034	EU571477	6	56.9	23	25.97	445/485 (91%)	1	0
CID0362	FJ883308	6	36.9	23	38.2	148/191 (77%)	1	8e-31
CID1023	FJ883202	4	26	24	0.6	56/63 (88%)	1	5e-14
SNP0014	AY445932	19	24.9	24	15.03	366/411 (89%)	4	8e-150
SNP0053	AY697730	19	15	24	26.57	406/467 (86%)	>3	1e-159
CID0513	FJ883345	19	6.4	24	36.7	189/240 (78%)	1	3e-50
CID0202	FJ883256	19	0	24	38.2	158/186 (84%)	1	2e-52
CID1536	FJ883461	19	6.4	24	38.6	149/167 (89%)	2	1e-55
CID0624	FJ883362	4	0	25	8.77	105/132 (79%)	>3	1e-22
CID0832	FJ883401	17	4.1	25	8.8	124/159 (77%)	>3	2e-26
CID1071	FJ883214	20	0	25	17	44/53 (83%)	2	7e-07
SNP0016	AY445929	20	34.3	25	28.92	103/113 (91%)	2	6e-37
